# Supplementary material for: Biochar-Coconut Shell Mixtures as Substrates for Phalaenopsis ‘Big Chili’
Source: Plants (Basel). 2025 Jul 8;14(14):2092. doi: 10.3390/plants14142092 (PMC12297926; doi:10.3390/plants14142092)
Supplement: Supplementary file 1 [file plants-14-02092-s001.zip]

Archive with 4 entries (3 files):
- Supplementary File/
- Supplementary File/Figure S1.tif
- Supplementary File/Supplementary File.docx
- Supplementary File/Table S3.xlsx
