# Supplementary material for: Biochar-Coconut Shell Mixtures as Substrates for Phalaenopsis ‘Big Chili’
Source: Plants (Basel). 2025 Jul 8;14(14):2092. doi: 10.3390/plants14142092 (PMC12297926; doi:10.3390/plants14142092)
Supplement: Supplementary file 1 [file plants-14-02092-s001.zip › Supplementary File/Table S3.xlsx]

## Sheet: Table S3
Table S3. Pearson Correlations Among Substrate Properties and Growth-Related Traits of Phalaenopsis ‘Big Chili’
BD	1
TPO	-.628* (-0.039)	1
VP	-0.175 0.608	0.532 (0.092)	1
WHP	-0.571 (0.066)	.691* (0.019)	-0.245 (0.469)	1
AWR	0.278 (0.407)	-0.081 (0.812)	.774** (0.005)	-.753** (0.007)	1
pH	0.125 (0.715)	-0.418 (0.201)	-0.301 (0.368)	-0.207 (0.541)	-0.049 (0.886)	1
Ec	-0.269 (0.424)	-0.359 (0.279)	-.698* (0.017)	0.184 (0.587)	-0.546 (0.082)	0.278 (0.408)	1
TN	-0.487 (0.129)	0.408 (0.213)	0.105 (0.758)	0.381 (0.247)	-0.153 (0.653)	0.173 (0.612)	-0.144 (0.672)	1
TP	-0.34 (0.307)	0.109 (0.75)	0.169 (0.619)	-0.017 (0.961)	0.119 (0.728)	0.055 (0.827)	-0.114 (0.739)	0.384 (0.243)	1
TK	-0.011 (0.974)	-0.043 (0.901)	0.129 (0.706)	-0.16 (0.638)	0.164 (0.63)	-0.162 (0.634)	-0.097 (0.778)	-0.251 (0.456)	.718* (0.013)	1
TC	-0.268 (0.426)	0.121 (0.723)	0.06 (0.862)	0.094 (0.783)	-0.012 (0.972)	0.52 (0.101)	0.164 (0.629)	.674* (0.023)	-0.105 (0.759)	-0.562 (0.072)	1
PH	-.756** (0.007)	0.328 (0.324)	-0.215 (0.525)	0.561 (0.073)	-0.572 (0.066)	-0.132 (0.698)	0.284 (0.397)	0.58 (0.061)	0.5 (0.117)	0.111 (0.744)	0.156 (0.647)	1
CW	-.871** (<0.001)	0.41 (0.21)	-0.134 (0.694)	0.586 (0.058)	-0.486 (0.129)	0.03 (0.931)	0.34 (0.307)	.671* (0.024)	0.513 (0.106)	0.013 (0.97)	0.302 (0.367)	.920** (<0.001)	1
LL	-.623* (0.041)	0.476 (0.139)	0.136 (0.689)	0.432 (0.185)	-0.186 (0.584)	-0.067 (0.844)	-0.169 (0.619)	.615* (0.044)	.834** (0.001)	0.456 (0.159)	-0.038 (0.912)	.722* (0.012)	.759** (0.007)	1
LW	-.825** (0.002)	0.594 (0.054)	0.011 (0.975)	.675* (0.023)	-0.463 (0.152)	-0.046 (0.893)	0.071 (0.836)	.665* (0.025)	0.596 (0.053)	0.224 (0.509)	0.182 (0.591)	.885** (<0.001)	.905** (<0.001)	.887** (<0.001)	1
LT	-.765** (0.006)	0.457 (0.157)	-0.117 (0.732)	.623* (0.040)	-0.559 (0.074)	-0.234 (0.488)	0.217 (0.522)	0.591 (0.056)	0.414 (0.206)	0.082 (0.810)	0.210 (0.535)	.971** (<0.001)	.868** (<0.001)	.665* (0.026)	.881** (<0.001)	1
SD	-.797** (0.003)	0.575 (0.064)	-0.130 (0.704)	.773** (0.005)	-.607* (0.048)	0.005 (0.989)	0.208 (0.540)	.716* (0.013)	0.401 (0.222)	-0.063 (0.854)	0.362 (0.275)	.897** (<0.001)	.926** (<0.001)	.723* (0.012)	.931** (<0.001)	.904** (<0.001)	1
AFW	-.820** (0.002)	0.572 (0.066)	-0.038 (0.912)	.688* (0.019)	-0.509 (0.110)	-0.088 (0.708)	0.144 (0.673)	.724* (0.012)	0.526 (0.097)	0.117 (0.732)	0.291 (0.385)	.922** (<0.001)	.928** (<0.001)	.810** (0.003)	.974** (<0.001)	.939** (0.001)	.962** (<0.001)	1
BFW	-.698* (0.017)	0.45 (0.165)	0.278 (0.407)	0.276 (0.412)	-0.117 (0.731)	-0.24 (0.477)	-0.118 (0.729)	0.529 (0.094)	.670* (0.024)	0.29 (0.387)	0.044 (0.897)	.808** (0.003)	.782** (0.004)	.787** (0.004)	.805** (0.003)	.795** (0.003)	.717* (0.013)	.809** (0.003)	1
ADW	-.754** (0.007)	0.482 (0.133)	-0.113 (0.740)	.651* (0.030)	-0.556 (0.076)	0.025 (0.941)	0.126 (0.713)	.768** (0.006)	0.434 (0.183)	-0.002 (0.995)	0.366 (0.268)	.912** (<0.001)	.900** (<0.001)	.754** (0.007)	.944** (0.001)	.920** (<0.001)	.947** (<0.001)	.972** (<0.001)	.765** (0.006)	1
BDW	-0.582 (0.060)	0.095 (0.782)	0.011 (0.973)	0.102 (0.766)	-0.206 (0.544)	0.104 (0.761)	0.032 (0.925)	0.551 (0079)	0.54 (0.086）	0.097 (0.777)	0.195 (0.566)	.804** (0.003)	.755** (0.007)	.652* (0.030)	.705* (0.015)	.729* (0.011)	.644* (0.032)	.706* (0.015)	.856** (0.001)	.768** (0.006)	1
TRL	-0.359 (0.278)	0.368 (0.265)	.781** (0.005)	-0.247 (0.464)	0.556 (0.076)	-0.287 (0.392)	-0.597 (0.053)	0.294 (0.381)	0.320 (0.337)	0.094 (0.782)	0.005 (0.988)	0.180 (0.597)	0.208 (0.539)	0.386 (0.242)	0.266 (0.429)	0.194 (0.568)	0.095 (0.782)	0.222 (0.512)	.627* (0.039)	0.222 (0.512)	0.541 (0.086)	1
TPA	-.618* (0.043)	0.460 (0.154)	0.504 (0.114)	0.095 (0.782)	0.129 (0.705)	-0.312 (0.350)	-0.344 (0.300)	0.462 (0.153)	0.552 (0.078)	0.226 (0.504)	0.003 (0.993)	.630* (0.038)	.604* (0.049)	.682* (0.021)	.656* (0.029)	.631* (0.037)	0.52 (0.101)	.638* (0.035)	.937** (<0.001)	.617* (0.043)	.816** (0.002)	.853** (0.001)	1
TSA	-.618* (0.043)	0.466 (0.149)	0.508 (0.111)	0.098 (0.744)	0.129 (0.705)	-0.318 (0.341)	-0.348 (0.294)	0.460 (0.154)	0.554 (0.077)	0.232 (0.492)	0.001 (0.999)	.630* (0.038)	0.602 (0.050)	.684* (0.020)	.658* (0.028)	.633* (0.036)	0.520 (0.101)	.640* (0.034)	.937** (<0.001)	.618* (0.034)	.812** (0.002)	.852** (0.001)	1.000** (<0.001)	1
AD	-.689* (0.019)	0.356 (0.282)	-0.136 (0.691)	0.52 (0.101)	-0.514 (0.106)	-0.208 (0.540)	0.259 (0.442)	0.420 (0.199)	0.571 (0.066)	0.264 (0.432)	-0.001 (0.999)	.908** (<0.001)	.858** (0.001)	.705* (0.015)	.825** (0.002)	.885** (<0.001)	.831** (0.002)	.864** (0.001)	.874** (<0.001)	.803** (0.003)	.731* (0.011)	0.186 (0.584)	.665* (0.026)	.665* (0.026)	1
RV	-.674* (0.023)	0.43 0.186)	0.262 (0.436)	0.267 (0.427)	-0.133 (0.696)	-0.24 (0.477)	-0.145 (0.670)	0.512 (0.107)	.643* (0.033)	0.272 (0.418)	0.015 (0.966)	.806** (0.003)	.764** (0.006)	.778** (0.005)	.795** (0.003)	.788** (0.004)	.704* (0.016)	.793** (0.004)	.996** (<0.001)	.763** (0.006)	.878** (<0.001)	.642* (0.033)	.946** (<0.001)	.946** (<0.001)	.862** (0.001)	1
Chla	-0.294 (0.381)	0.285 (0.396)	0.001 (0.998)	0.329 (0.323)	-0.119 (0.728)	0.101 (0.768)	-0.202 (0.552)	0.459 (0.156)	.692* (0.018)	0.493 (0.123)	-0.132 (0.700)	0.338 (0.309)	0.429 (0.188)	.830** (0.002)	.616* (0.044)	0.265 (0.432)	0.397 (0.227)	0.494 (0.122)	0.341 (0.305)	0.46 (0.154)	0.265 (0.431)	0.119 (0.727)	0.267 (0.428)	0.269 (0.424)	0.283 (0.399)	0.332 (0.318)	1
Chlb	0.007 (0.983)	0.019 (0.955)	0.067 (0.844)	-0.043 (0.900)	-0.054 (0.874)	-0.594 (0.054)	-0.075 (0.826)	-0.102 (0.766)	-0.217 (0.522)	-0.263 (0.435)	-0.154 (0.652)	0.239 (0.479)	0.026 (0.939)	-0.207 (0.541)	-0.104 (0.762)	0.286 (0.394)	0.050 (0.884)	0.018 (0.957)	0.300 (0.370)	0.015 (0.965)	0.229 (0.499)	0.250 (0.459)	0.335 (0.315)	0.333 (0.317)	0.303 (0.366)	0.322 (0.334)	-.620* (0.042)	1
Car	0.084	0.199	0.472	-0.172	0.571	0.05	-0.547	0.286	0.107	-0.132	0.077	-0.371	-0.152	0.174	-0.119	-0.414	-0.218	-0.204	-0.162	-0.213	-0.208	0.359	0.018	0.016	-0.46	-0.168	0.431	-0.403	1
	0.806	0.558	0.142	0.612	0.066	0.885	0.082	0.393	0.754	0.7	0.823	0.262	0.656	0.609	0.728	0.205	0.519	0.548	0.635	0.529	0.539	0.278	0.958	0.963	0.154	0.622	0.185	0.22
Chl（a+b)	-0.200 (0.555)	0.250 (0.458)	0.102 (0.765)	0.192 (0.572)	-0.130 (0.703)	-.697* (0.017)	-0.287 (0.392)	0.193 (0.570)	0.352 (0.288)	0.171 (0.616)	-0.393 (0.232)	0.547 (0.081)	0.351 (0.290)	0.447 (0.168)	0.360 (0.277)	0.539 (0.087)	0.347 (0.296)	0.398 (0.225)	.649* (0.031)	0.349 (0.293)	0.467 (0.147)	0.406 (0.215)	.630* (0.038)	.631* (0.037)	.605* (0.049)	.669* (0.024)	0.091 (0.790)	.721* (0.012)	-0.128 (0.707)	1
SS	-0.347 (0.296)	0.365 (0.270)	0.412 (0.208)	0.061 (0.858)	0.143 (0.674)	-0.290 (0.388)	-0.544 (0.084)	0.587 (0.058)	0.415 (0.205)	-0.010 (0.976)	0.016 (0.962)	0.462 (0.153)	0.457 (0.158)	.615* (0.044)	0.493 (0.124)	0.439 (0.177)	0.397 (0.226)	0.486 (0.130)	.753** (0.007)	0.522 (0.100)	.700* (0.016)	.809** (0.003)	.861** (0.001)	.859** (0.001)	0.450 (0.165)	.779** (0.005)	0.348 (0.294)	0.317 (0.342)	0.316 (0.344)	.669* (0.024)	1
SP	-0.553 (0.078)	0.349 (0.292)	0.135 (0.692)	0.285 (0.396)	-0.274 (0.414)	-0.336 (0.313)	-0.117 (0.732)	0.282 (0.401)	0.258 (0.444)	0.016 (0.863)	-0.077 (0.823)	.746** (0.008)	0.593 (0.054)	0.474 (0.141)	.606* (0.048)	.747** (0.008)	0.596 (0.053)	.617* (0.043)	.824** (0.002)	.643* (0.033)	.810** (0.003)	0.554 (0.077)	.824** (0.002)	.823** (0.002)	.737** (0.010)	.859** (0.001)	-0.022 (0.950)	.612* (0.046)	-0.374 (0.257)	.719* (0.013)	.667* (0.025)	1
REC	0.406 (0.215)	-0.205 (0.545)	-0.231 (0.495)	-0.042 (0.902)	-0.131 (0.701)	-0.232 (0.492)	0.291 (0.386)	-0.524 (0.098)	-.640* (0.034)	-0.268 (0.425)	-0.023 (0.945)	-0.343 (0.302)	-0.498 (0.119)	-.778** (0.005)	-0.570 (0.067)	-0.229 (0.498)	-0.351 (0.290)	-0.447 (0.168)	-0.529 (0.094)	-0.474 (0.141)	-0.588 (0.057)	-0.552 (0.078)	-0.58 (0.062)	-0.577 (0.063)	-0.278 (0.408)	-0.54 (0.086)	-.797** (0.003)	0.444 (0.171)	-0.524 (0.098)	-0.111 (0.745)	-.657* (0.028)	-0.239 (0.478)	1
MDA	.736** (0.010)	-0.222 (0.512)	-0.147 (0.666)	-0.124 (0.716)	0.109 (0.749	0.264 (0.433)	-0.177 (0.603)	-0.126 (0.712)	-0.395 (0.229)	-0.262 (0.436)	0.182 (0.591)	-.662* (0.027)	-.659* (0.027)	-0.525 (0.097)	-0.592 (0.055)	-.607* (0.048)	-0.448 (0.167)	-0.558 (0.074)	-.770** (0.006)	-0.528 (0.095)	-.751** (0.008)	-0.585 (0.059)	-.785** (0.004)	-.782** (0.004)	-.671* (0.024)	-.781** (0.005)	-0.174 (0.609)	-0.240 (0.478)	0.223 (0.510)	-0.438 (0.178)	-0.524 (0.098)	-.740** (0.009)	0.469 (0.145)	1
SOD	-0.421 (0.197)	0.506 (0.113)	0.377 (0.253)	0.258 (0.443)	-0.028 (0.934)	-0.439 (0.176)	-0.471 (0.144)	0.473 (0.142	0.553 (0.078)	0.240 (0.478)	-0.09 (0.794)	.658* (0.028)	0.506 (0.112)	.687* (0.019)	.639* (0.034)	.685* (0.020)	0.571 (0.067)	.635* (0.036)	.847** (0.001)	.604* (0.049)	.672* (0.024)	.619* (0.042)	.846** (0.001)	.849** (0.001)	.671* (0.024)	.861** (0.001)	0.274 (0.415)	0.475 (0.139)	-0.051 (0.881)	.827** (0.002)	.779** (0.005)	.820** (0.002)	-0.361 (0.275)	-0.486 (0.130)	1
	BD	TPO	VP	WHP	AWR	pH	Ec	TN	TP	TK	TC	PH	CW	LL	LW	LT	SD	SFW	DFW	SDW	RDW	TRL	TPA	TSA	AD	RV	Chla	Chlb	Car	Chl（a+b)	SS	SP	REC	MDA	SOD
Note:Each cell presents the Pearson correlation coefficient (r) on the top and the corresponding P-value in parentheses below. Asterisks denote statistical significance: P < 0.05 (*), P < 0.01 (**). All tests are two-tailed.
